# Supplementary material for: What’s for dinner this time?: DNA authentication of “wild mushrooms” in food products sold in the USA
Source: PeerJ. 2021 Aug 2;9:e11747. doi: 10.7717/peerj.11747 (PMC8340906; doi:10.7717/peerj.11747)
Supplement: Supplemental Information 1 [file peerj-09-11747-s001.csv]

Genus	species	WMF#
Suillus	granulatus	A,B,C,F
Suillus	luteus	A,B,F,2
Agaricus	bisporus	A,F,G,3
Tylopilus	microsporus	D,3
Caloboletus	yunnanensis	D
Caloboletus	firmus	D
Retiboletus	fuscus	D
Tylopilus	balloui	D
Amanita	pseudoporphyria	D
Boletus	pinophilus	E,G,5
Lentinula	edodes	F,10
Pleurotus	ostreatus	F,2,3
Grifola	frondosa	F
Russula	olivacea	1
Hygrophorus	russula	3
Paxillus	obscurisporus	3
Amanita	ceasarea	4,5
Calocybe	gambosa	5
Hypomyces	chlorinigenus	5
