# Supplementary material for: What’s for dinner this time?: DNA authentication of “wild mushrooms” in food products sold in the USA
Source: PeerJ. 2021 Aug 2;9:e11747. doi: 10.7717/peerj.11747 (PMC8340906; doi:10.7717/peerj.11747)
Supplement: Supplemental Information 2 [file peerj-09-11747-s002.zip]

Archive with 20 entries (20 files):
- sh_general_release_dynamic_s_10.05.2021.RUSSULA.2.ITS2.mafft.fasta.treefile.pdf
- __MACOSX/._sh_general_release_dynamic_s_10.05.2021.RUSSULA.2.ITS2.mafft.fasta.treefile.pdf
- sh_general_release_dynamic_s_10.05.2021.POLYPORALES.2.ITS2.mafft.iqtree/210529005243/sh_general_release_dynamic_s_10.05.2021.POLYPORALES.2.ITS2.mafft.fasta.treefile.pdf
- __MACOSX/sh_general_release_dynamic_s_10.05.2021.POLYPORALES.2.ITS2.mafft.iqtree/210529005243/._sh_general_release_dynamic_s_10.05.2021.POLYPORALES.2.ITS2.mafft.fasta.treefile.pdf
- sh_general_release_dynamic_s_10.05.2021.PAXILLUS.2.ITS2.mafft.iqtree/210528002327/sh_general_release_dynamic_s_10.05.2021.PAXILLUS.2.ITS2.mafft.fasta.treefile.pdf
- __MACOSX/sh_general_release_dynamic_s_10.05.2021.PAXILLUS.2.ITS2.mafft.iqtree/210528002327/._sh_general_release_dynamic_s_10.05.2021.PAXILLUS.2.ITS2.mafft.fasta.treefile.pdf
- sh_general_release_dynamic_s_10.05.2021.SUILLACEAE.3.ITS2.mafft.2.fasta.treefile.pdf
- __MACOSX/._sh_general_release_dynamic_s_10.05.2021.SUILLACEAE.3.ITS2.mafft.2.fasta.treefile.pdf
- sh_general_release_dynamic_s_10.05.2021.BOLETACEAE.4.ITS2.mafft.2.fasta.treefile.pdf
- __MACOSX/._sh_general_release_dynamic_s_10.05.2021.BOLETACEAE.4.ITS2.mafft.2.fasta.treefile.pdf
- sh_general_release_dynamic_s_10.05.2021.AMANITA.2.ITS2.mafft.iqtree/210521232900/sh_general_release_dynamic_s_10.05.2021.AMANITA.2.ITS2.mafft.fasta.treefile.2.pdf
- __MACOSX/sh_general_release_dynamic_s_10.05.2021.AMANITA.2.ITS2.mafft.iqtree/210521232900/._sh_general_release_dynamic_s_10.05.2021.AMANITA.2.ITS2.mafft.fasta.treefile.2.pdf
- sh_general_release_dynamic_s_10.05.2021.LACTIFLUUS.2.ITS2.mafft.fasta.IQTREE/210521213536/sh_general_release_dynamic_s_10.05.2021.LACTIFLUUS.2.ITS2.mafft.fasta.treefile.pdf
- __MACOSX/sh_general_release_dynamic_s_10.05.2021.LACTIFLUUS.2.ITS2.mafft.fasta.IQTREE/210521213536/._sh_general_release_dynamic_s_10.05.2021.LACTIFLUUS.2.ITS2.mafft.fasta.treefile.pdf
- sh_general_release_dynamic_s_10.05.2021.AGARICUS.2.ITS2.mafft.IQTREE/210521213349/sh_general_release_dynamic_s_10.05.2021.AGARICUS.2.ITS2.mafft.fasta.treefile.pdf
- __MACOSX/sh_general_release_dynamic_s_10.05.2021.AGARICUS.2.ITS2.mafft.IQTREE/210521213349/._sh_general_release_dynamic_s_10.05.2021.AGARICUS.2.ITS2.mafft.fasta.treefile.pdf
- AURICULARIA.2.ITS2.mafft.IQTREE/210521213720/sh_general_release_dynamic_s_10.05.2021.AURICULARIA.2.ITS2.mafft.fasta.treefile.pdf
- __MACOSX/AURICULARIA.2.ITS2.mafft.IQTREE/210521213720/._sh_general_release_dynamic_s_10.05.2021.AURICULARIA.2.ITS2.mafft.fasta.treefile.pdf
- sh_general_release_dynamic_s_10.05.2021.PLEUROTUS.2.ITS2.mafft.fasta.treefile.pdf
- __MACOSX/._sh_general_release_dynamic_s_10.05.2021.PLEUROTUS.2.ITS2.mafft.fasta.treefile.pdf
