# Supplementary material for: What’s for dinner this time?: DNA authentication of “wild mushrooms” in food products sold in the USA
Source: PeerJ. 2021 Aug 2;9:e11747. doi: 10.7717/peerj.11747 (PMC8340906; doi:10.7717/peerj.11747)
Supplement: Supplemental Information 3 [file peerj-09-11747-s003.zip]

Archive with 89 entries (88 files):
- Data_files/
- Data_files/Dalley_2_R2.fastq.gz
- __MACOSX/Data_files/._Dalley_2_R2.fastq.gz
- Data_files/Dalley_3_R1.fastq.gz
- __MACOSX/Data_files/._Dalley_3_R1.fastq.gz
- Data_files/Sample167_S167_L001_R2_001.fastq.gz
- __MACOSX/Data_files/._Sample167_S167_L001_R2_001.fastq.gz
- Data_files/Dalley_16_R1.fastq.gz
- __MACOSX/Data_files/._Dalley_16_R1.fastq.gz
- Data_files/Sample157_S157_L001_R2_001.fastq.gz
- __MACOSX/Data_files/._Sample157_S157_L001_R2_001.fastq.gz
- Data_files/Dalley_13_R1.fastq.gz
- __MACOSX/Data_files/._Dalley_13_R1.fastq.gz
- Data_files/Dalley_12_R2.fastq.gz
- __MACOSX/Data_files/._Dalley_12_R2.fastq.gz
- Data_files/Dalley_7_R2.fastq.gz
- __MACOSX/Data_files/._Dalley_7_R2.fastq.gz
- Data_files/Sample158_S158_L001_R2_001.fastq.gz
- __MACOSX/Data_files/._Sample158_S158_L001_R2_001.fastq.gz
- Data_files/Dalley_6_R1.fastq.gz
- __MACOSX/Data_files/._Dalley_6_R1.fastq.gz
- Data_files/Sample155_S155_L001_R1_001.fastq.gz
- __MACOSX/Data_files/._Sample155_S155_L001_R1_001.fastq.gz
- Data_files/Dalley_5_R1.fastq.gz
- __MACOSX/Data_files/._Dalley_5_R1.fastq.gz
- Data_files/Dalley_4_R2.fastq.gz
- __MACOSX/Data_files/._Dalley_4_R2.fastq.gz
- Data_files/Dalley_11_R2.fastq.gz
- __MACOSX/Data_files/._Dalley_11_R2.fastq.gz
- Data_files/Sample159_S159_L001_R1_001.fastq.gz
- __MACOSX/Data_files/._Sample159_S159_L001_R1_001.fastq.gz
- Data_files/Dalley_10_R1.fastq.gz
- __MACOSX/Data_files/._Dalley_10_R1.fastq.gz
- Data_files/Dalley_9_R1.fastq.gz
- __MACOSX/Data_files/._Dalley_9_R1.fastq.gz
- Data_files/Dalley_14_R2.fastq.gz
- __MACOSX/Data_files/._Dalley_14_R2.fastq.gz
- Data_files/Dalley_8_R2.fastq.gz
- __MACOSX/Data_files/._Dalley_8_R2.fastq.gz
- Data_files/Dalley_15_R1.fastq.gz
- __MACOSX/Data_files/._Dalley_15_R1.fastq.gz
- Data_files/Dalley_1_R2.fastq.gz
- __MACOSX/Data_files/._Dalley_1_R2.fastq.gz
- Data_files/Sample156_S156_L001_R1_001.fastq.gz
- __MACOSX/Data_files/._Sample156_S156_L001_R1_001.fastq.gz
- Data_files/Dalley_7_R1.fastq.gz
- __MACOSX/Data_files/._Dalley_7_R1.fastq.gz
- Data_files/Dalley_6_R2.fastq.gz
- __MACOSX/Data_files/._Dalley_6_R2.fastq.gz
- Data_files/Dalley_13_R2.fastq.gz
- __MACOSX/Data_files/._Dalley_13_R2.fastq.gz
- Data_files/Sample159_S159_L001_R2_001.fastq.gz
- __MACOSX/Data_files/._Sample159_S159_L001_R2_001.fastq.gz
- Data_files/Dalley_12_R1.fastq.gz
- __MACOSX/Data_files/._Dalley_12_R1.fastq.gz
- Data_files/Dalley_16_R2.fastq.gz
- __MACOSX/Data_files/._Dalley_16_R2.fastq.gz
- Data_files/Sample156_S156_L001_R2_001.fastq.gz
- __MACOSX/Data_files/._Sample156_S156_L001_R2_001.fastq.gz
- Data_files/Dalley_2_R1.fastq.gz
- __MACOSX/Data_files/._Dalley_2_R1.fastq.gz
- Data_files/Dalley_3_R2.fastq.gz
- __MACOSX/Data_files/._Dalley_3_R2.fastq.gz
- Data_files/Sample167_S167_L001_R1_001.fastq.gz
- __MACOSX/Data_files/._Sample167_S167_L001_R1_001.fastq.gz
- Data_files/Dalley_1_R1.fastq.gz
- __MACOSX/Data_files/._Dalley_1_R1.fastq.gz
- Data_files/Dalley_9_R2.fastq.gz
- __MACOSX/Data_files/._Dalley_9_R2.fastq.gz
- Data_files/Sample157_S157_L001_R1_001.fastq.gz
- __MACOSX/Data_files/._Sample157_S157_L001_R1_001.fastq.gz
- Data_files/Dalley_14_R1.fastq.gz
- __MACOSX/Data_files/._Dalley_14_R1.fastq.gz
- Data_files/Dalley_8_R1.fastq.gz
- __MACOSX/Data_files/._Dalley_8_R1.fastq.gz
- Data_files/Dalley_15_R2.fastq.gz
- __MACOSX/Data_files/._Dalley_15_R2.fastq.gz
- Data_files/Dalley_11_R1.fastq.gz
- __MACOSX/Data_files/._Dalley_11_R1.fastq.gz
- Data_files/Dalley_10_R2.fastq.gz
- __MACOSX/Data_files/._Dalley_10_R2.fastq.gz
- Data_files/Sample155_S155_L001_R2_001.fastq.gz
- __MACOSX/Data_files/._Sample155_S155_L001_R2_001.fastq.gz
- Data_files/Dalley_5_R2.fastq.gz
- __MACOSX/Data_files/._Dalley_5_R2.fastq.gz
- Data_files/Sample158_S158_L001_R1_001.fastq.gz
- __MACOSX/Data_files/._Sample158_S158_L001_R1_001.fastq.gz
- Data_files/Dalley_4_R1.fastq.gz
- __MACOSX/Data_files/._Dalley_4_R1.fastq.gz
